# Supplementary material for: Bacterial and diazotrophic diversities of endophytes in Dendrobium catenatum determined through barcoded pyrosequencing
Source: PLoS One. 2017 Sep 20;12(9):e0184717. doi: 10.1371/journal.pone.0184717 (PMC5607135; doi:10.1371/journal.pone.0184717)
Supplement: S1 Table — (XLSX) [file pone.0184717.s001.xlsx]

## Sheet: Sheet1
S1 Table Reads information of 15 samples
Item	16S rDNA reads	nifH reads
ZJR	9201	46822
ZJS	7582	60045
ZJL	8466	23291
FJR	9698	32367
FJS	8599	38619
FJL	9415	42890
GXR	9453	28964
GXS	9781	46038
GXL	9685	31319
YNR	8196	45620
YNS	8673	47257
YNL	8625	43403
GZR	10252	48988
GZS	11518	36716
GZL	12052	61285
