# Supplementary material for: Bacterial and diazotrophic diversities of endophytes in Dendrobium catenatum determined through barcoded pyrosequencing
Source: PLoS One. 2017 Sep 20;12(9):e0184717. doi: 10.1371/journal.pone.0184717 (PMC5607135; doi:10.1371/journal.pone.0184717)
Supplement: S2 Table — (XLSX) [file pone.0184717.s002.xlsx]

## Sheet: Sheet1
S2 Table The proportion of phylum level from different bases (nifH).
Phylum	ZJ	FJ	GX	GZ	YN
Proteobacteria	0.999639	0.661386	0.989899	0.999571	0.698422
Firmicutes	9.988e-05	0	0.00092174	0	0.00057235
Actinobacteria	6.146e-05	0.00025466	0.00011287	0.00013606	0.299971
Chloroflexi	7.68e-06	0	0	0	0
Unclassified	0.00019207	0.338359	0.00906688	0.00029254	0.00103463
