# Supplementary material for: Bacterial and diazotrophic diversities of endophytes in Dendrobium catenatum determined through barcoded pyrosequencing
Source: PLoS One. 2017 Sep 20;12(9):e0184717. doi: 10.1371/journal.pone.0184717 (PMC5607135; doi:10.1371/journal.pone.0184717)
Supplement: S3 Table — (XLSX) [file pone.0184717.s003.xlsx]

## Sheet: Sheet1
S3 Table Genus level of species diversity comparison between 16S rDNA and nifH.
Item	Burkholderia	Sphingomonas	Bradyrhizobium	Methylovirgula	Azospirillum
nifH	0.1319	0.0713	0.1485	0.1068	0.0553
16S rDNA	0.0662	0.0164	0.0044	0.0027	0.0001
Item	Mesorhizobium	Methylocystis	Xanthobacter	Micrococcus	Azohydromonas
nifH	0.0545	0.0456	0.0891	0.0646	0.0612
16S rDNA	0.0004	0.0007	7.79e-05	7.08e-06	/
